# Supplementary material for: Association of Methyl Donor Nutrients’ Dietary Intake and Cognitive Impairment in the Elderly Based on the Intestinal Microbiome
Source: Nutrients. 2024 Jun 28;16(13):2061. doi: 10.3390/nu16132061 (PMC11243070; doi:10.3390/nu16132061)
Supplement: Supplementary file 1 [file nutrients-16-02061-s001.zip]

Archive with 1 entries (1 files):
- nutrients-3058216-supplementary.pdf
